# Supplementary material for: Improving Microalgae Research and Marketing in the European Atlantic Area: Analysis of Major Gaps and Barriers Limiting Sector Development
Source: Mar Drugs. 2021 May 30;19(6):319. doi: 10.3390/md19060319 (PMC8229015; doi:10.3390/md19060319)
Supplement: Supplementary file 1 [file marinedrugs-19-00319-s001.zip]

Archive with 1 entries (1 files):
- marinedrugs-1185948-SI.pdf
